# Supplementary material for: Interplay between Neuroendocrine Biomarkers and Gut Microbiota in Dogs Supplemented with Grape Proanthocyanidins: Results of Dietary Intervention Study
Source: Animals (Basel). 2020 Mar 22;10(3):531. doi: 10.3390/ani10030531 (PMC7142954; doi:10.3390/ani10030531)
Supplement: Supplementary file 1 [file animals-10-00531-s001.zip]

Archive with 1 entries (1 files):
- animals-729539-supplementary.xlsx
