# Supplementary material for: Interplay between Neuroendocrine Biomarkers and Gut Microbiota in Dogs Supplemented with Grape Proanthocyanidins: Results of Dietary Intervention Study
Source: Animals (Basel). 2020 Mar 22;10(3):531. doi: 10.3390/ani10030531 (PMC7142954; doi:10.3390/ani10030531)
Supplement: Supplementary file 1 [file animals-10-00531-s001.zip › animals-729539-supplementary.xlsx]

## Sheet: Foglio2
Supplementary Table 1. Breed, sex and weight of the dogs recruited for the study.
Dietary group	Breed	Sex	Live weight, kg
D0	Amstaff	CM	32.5
D0	Mongrel shepherd	CM	30
D0	Pitbull Terrier	CM	32
D0	Mongrel Rottweiler	CM	35
D0	Border Collie	CM	23.5
D0	American Pit Bull Terrier	CM	34
D0	Mongrel Shepherd	M	27
D0	Mongrel Rottweiler	SF	30
D1	Maremmano Sheperd	CM	51
D1	Mongrel German Sheperd	CM	35
D1	Mongrel Sheperd	SF	15
D1	Mongrel German Sheperd	M	45
D1	Mongrel Spinone	CM	25
D1	Mongrel Lupoid	CM	19
D1	Mongrel Maremmano Sheperd	CM	26
D1	Mongrel	CM	20
D3	Mongrel	M	20
D3	Mongrel Hound	CM	25
D3	Mongrel German Sheperd	CM	30.5
D3	Mongrel Lupoid	CM	29
D3	Mongrel	CM	28.5
D3	Mongrel	CM	24
D3	Mongrel Lupoid	CM	21
D3	Mongrel Sheperd	SF	21
D0: Dogs without dietary supplementation of proanthocyanidins
D1: Dogs receiving a dietary supplementation of 1 mg/kg live weight of proanthocyanidins
D3: Dogs receiving a dietary supplementation of 3 mg/kg live weight of proanthocyanidins
MC: Castrated Male
FS: Spayed Female
M: Male
